# Supplementary material for: Diaqua­bis­(1H-imidazole-4-carboxyl­ato-κ2 N 3,O)cobalt(II)
Source: Acta Crystallogr Sect E Struct Rep Online. 2013 Jan 9;69(Pt 2):m94. doi: 10.1107/S1600536813000330 (PMC3569192; doi:10.1107/S1600536813000330)
Supplement: Supplementary file 1 [file e-69-00m94-sup1.cif]

##############################################################################
#                                                                            #
# This CIF contains the data in a paper accepted for publication in          #
# Acta Crystallographica Section E. It conforms to the requirements of       #
# Notes for Authors for Acta Crystallographica Section E, and has been       #
# peer reviewed under the auspices of the IUCr Commission on Journals.       #
#                                                                            #
# Full details of the Crystallographic Information File format               #
# are given in the paper "The Crystallographic Information File (CIF):       #
# a New Standard Archive File for Crystallography" by S. R. Hall, F. H.      #
# Allen and I. D. Brown [Acta Cryst. (1991), A47, 655-685].                  #
#                                                                            #
# The current version of the core CIF dictionary is obtainable from          #
# ftp://ftp.iucr.org/pub/cif_core.dic.                                       #
#                                                                            #
# Software is freely available for graphical display of the structure(s)     #
# in this CIF. For information consult the CIF software page                 #
# http://www.iucr.org/resources/cif/software.                                #
#                                                                            #
# This file may be used for bona fide research purposes within the           #
# scientific community so long as proper attribution is given to the journal # 
# article from which it was obtained.                                        #
#                                                                            #
##############################################################################
data_I
_audit_creation_method     'WinGX routine CIF_UPDATE'
_chemical_name_common
;
Diaquabis(1<i>H</i>-imidazole-4-carboxylato-\k^2^<i>N</i>^3^,<i>O</i>)cobalt(II)
;
_chemical_formula_moiety     'C8 H10 Co1 N4 O6'
_chemical_formula_sum     'C8 H10 Co N4 O6'
_chemical_formula_iupac     '[Co (C4 H3 N2 O2)2 (H2 O)2]'
_chemical_formula_weight     317.13
_symmetry_cell_setting     orthorhombic
_symmetry_space_group_name_H-M     'P c c n'
_symmetry_space_group_name_Hall     '-P 2ab 2ac'
loop_
    _symmetry_equiv_pos_as_xyz
    'x, y, z'
    '-x+1/2, -y+1/2, z'
    'x+1/2, -y, -z+1/2'
    '-x, y+1/2, -z+1/2'
    '-x, -y, -z'
    'x-1/2, y-1/2, -z'
    '-x-1/2, y, z-1/2'
    'x, -y-1/2, z-1/2'
_cell_length_a     7.1236(16)
_cell_length_b     11.6305(2)
_cell_length_c     13.5496(4)
_cell_angle_alpha     90
_cell_angle_beta     90
_cell_angle_gamma     90
_cell_volume     1122.6(3)
_cell_formula_units_Z     4
_cell_measurement_reflns_used     1055
_cell_measurement_theta_min     1.7474
_cell_measurement_theta_max     28.0575
_cell_measurement_temperature     99.98(10)
_exptl_crystal_description     prism
_exptl_crystal_colour     red
_exptl_crystal_size_max     0.09
_exptl_crystal_size_mid     0.04
_exptl_crystal_size_min     0.03
_exptl_crystal_density_diffrn     1.876
_exptl_crystal_density_method     'not measured'
_exptl_crystal_F_000     644
_exptl_absorpt_coefficient_mu     1.561
_exptl_absorpt_correction_type     multi-scan
_exptl_absorpt_process_details     '(CrysAlis PRO; Agilent, 2011)'
_exptl_absorpt_correction_T_min     0.94680
_exptl_absorpt_correction_T_max     1.00000
_exptl_special_details
;
CrysAlisPro, Agilent Technologies, Version 1.171.35.19 (release 27-10-2011
CrysAlis171 .NET) (compiled Oct 27 2011,15:02:11). Empirical absorption
correction using spherical harmonics, implemented in SCALE3 ABSPACK scaling
algorithm.
;
_diffrn_ambient_temperature     99.98(10)
_diffrn_radiation_type     'Mo K\a'
_diffrn_radiation_wavelength     0.71073
_diffrn_radiation_source     'SuperNova (Mo) X-ray Source'
_diffrn_radiation_monochromator     'mirror'
_diffrn_measurement_device_type
                                   'Agilent SuperNova (single source at offset)'
_diffrn_measurement_device     '\k-geometry diffractometer'
_diffrn_measurement_method     \w
_diffrn_detector_area_resol_mean     16.2439
_diffrn_reflns_number     2396
_diffrn_reflns_av_R_equivalents     0.0175
_diffrn_reflns_theta_min     3.01
_diffrn_reflns_theta_max     26.5
_diffrn_reflns_theta_full     26.5
_diffrn_measured_fraction_theta_max     0.997
_diffrn_measured_fraction_theta_full     0.997
_diffrn_reflns_limit_h_min     -8
_diffrn_reflns_limit_h_max     7
_diffrn_reflns_limit_k_min     -10
_diffrn_reflns_limit_k_max     14
_diffrn_reflns_limit_l_min     -5
_diffrn_reflns_limit_l_max     17
_refine_special_details
;
Refinement of <i>F</i>^2^ against ALL reflections. The weighted <i>R</i>-factor
<i>wR</i> and goodness of fit <i>S</i> are based on <i>F</i>^2^, conventional
<i>R</i>-factors <i>R</i> are based on <i>F</i>, with <i>F</i> set to zero for
negative <i>F</i>^2^. The threshold expression of <i>F</i>^2^ >
2\s(<i>F</i>^2^) is used only for calculating <i>R</i>-factors(gt) <i>etc</i>.
and is not relevant to the choice of reflections for refinement.
<i>R</i>-factors based on <i>F</i>^2^ are statistically about twice as large
as those based on <i>F</i>, and <i>R</i>-factors based on ALL data will be
even larger.
;
_reflns_number_total     1162
_reflns_number_gt     1025
_reflns_threshold_expression     I>2\s(I)
_refine_ls_structure_factor_coef     Fsqd
_refine_ls_matrix_type     full
_refine_ls_R_factor_all     0.0332
_refine_ls_R_factor_gt     0.0273
_refine_ls_wR_factor_gt     0.0600
_refine_ls_wR_factor_ref     0.0629
_refine_ls_goodness_of_fit_ref     1.084
_refine_ls_restrained_S_all     1.083
_refine_ls_number_reflns     1162
_refine_ls_number_parameters     95
_refine_ls_number_restraints     2
_refine_ls_hydrogen_treatment     mixed
_refine_ls_weighting_scheme     calc
_refine_ls_weighting_details
       'calc w = 1/[\s^2^(Fo^2^)+(0.0201P)^2^+1.0008P] where P=(Fo^2^+2Fc^2^)/3'
_atom_sites_solution_hydrogens     difmap
_atom_sites_solution_primary     direct
_atom_sites_solution_secondary     difmap
_refine_ls_shift/su_max     0
_refine_ls_shift/su_mean     0
_refine_diff_density_max     0.315
_refine_diff_density_min     -0.247
_refine_ls_extinction_method     none
loop_
    _atom_type_symbol
    _atom_type_description
    _atom_type_scat_dispersion_real
    _atom_type_scat_dispersion_imag
    _atom_type_scat_source
    C C 0.0033 0.0016 'International Tables Vol C Tables 4.2.6.8 and 6.1.1.4'
    H H 0 0 'International Tables Vol C Tables 4.2.6.8 and 6.1.1.4'
    Co Co 0.3494 0.9721 'International Tables Vol C Tables 4.2.6.8 and 6.1.1.4'
    N N 0.0061 0.0033 'International Tables Vol C Tables 4.2.6.8 and 6.1.1.4'
    O O 0.0106 0.006 'International Tables Vol C Tables 4.2.6.8 and 6.1.1.4'
_computing_data_collection     'CrysAlis PRO (Agilent, 2011)'
_computing_cell_refinement     'CrysAlis PRO (Agilent, 2011)'
_computing_data_reduction     'CrysAlis PRO (Agilent, 2011)'
_computing_structure_solution     'SUPERFLIP (Palatinus & Chapuis, 2007)'
_computing_structure_refinement     'SHELXL97 (Sheldrick, 2008)'
_computing_molecular_graphics     'ORTEP-3 for Windows (Farrugia, 2012)'
_computing_publication_material
;
WinGX (Farrugia, 2012) and PLATON (Spek, 2009)
;
loop_
    _atom_site_type_symbol
    _atom_site_label
    _atom_site_fract_x
    _atom_site_fract_y
    _atom_site_fract_z
    _atom_site_U_iso_or_equiv
    _atom_site_adp_type
    _atom_site_calc_flag
    _atom_site_refinement_flags
    _atom_site_occupancy
    _atom_site_disorder_assembly
    _atom_site_disorder_group
    Co Co1 0.75 0.25 0.13009(3) 0.00874(13) Uani d S 1 . .
    O O1W 0.8972(2) 0.09575(13) 0.15593(11) 0.0140(3) Uani d D 1 . .
    O O1 0.54278(18) 0.17114(12) 0.22690(10) 0.0120(3) Uani d . 1 . .
    O O2 0.26134(18) 0.08371(12) 0.22474(10) 0.0113(3) Uani d . 1 . .
    N N3 0.5553(2) 0.18870(15) 0.02894(12) 0.0107(4) Uani d . 1 . .
    N N1 0.3584(2) 0.12877(15) -0.08496(13) 0.0125(4) Uani d . 1 . .
    H H1 0.3094 0.1157 -0.1435 0.015 Uiso calc R 1 . .
    C C4 0.4058(3) 0.13338(17) 0.07356(15) 0.0098(4) Uani d . 1 . .
    C C6 0.4028(3) 0.12899(16) 0.18291(15) 0.0096(4) Uani d . 1 . .
    C C5 0.2836(3) 0.09571(18) 0.00325(15) 0.0118(4) Uani d . 1 . .
    H H5 0.1697 0.0549 0.0136 0.014 Uiso calc R 1 . .
    C C2 0.5204(3) 0.18489(18) -0.06678(15) 0.0123(4) Uani d . 1 . .
    H H2 0.5989 0.2173 -0.1162 0.015 Uiso calc R 1 . .
    H H1WA 1.007(3) 0.099(3) 0.180(2) 0.047(9) Uiso d D 1 . .
    H H1WB 0.847(4) 0.050(2) 0.1974(17) 0.039(9) Uiso d D 1 . .
loop_
    _atom_site_aniso_label
    _atom_site_aniso_U_11
    _atom_site_aniso_U_22
    _atom_site_aniso_U_33
    _atom_site_aniso_U_12
    _atom_site_aniso_U_13
    _atom_site_aniso_U_23
    Co1 0.0080(2) 0.0098(2) 0.0084(2) -0.00165(15) 0 0
    O1W 0.0110(8) 0.0146(8) 0.0163(8) -0.0018(6) -0.0014(7) 0.0039(7)
    O1 0.0102(7) 0.0140(7) 0.0116(7) -0.0016(6) -0.0011(6) -0.0008(6)
    O2 0.0087(7) 0.0137(7) 0.0116(7) -0.0007(6) 0.0021(6) 0.0019(6)
    N3 0.0095(8) 0.0111(9) 0.0115(8) -0.0003(7) 0.0013(7) 0.0009(7)
    N1 0.0130(9) 0.0151(9) 0.0094(8) -0.0007(7) -0.0031(7) -0.0005(7)
    C4 0.0101(10) 0.0072(10) 0.0120(10) 0.0000(8) 0.0007(8) 0.0006(8)
    C6 0.0105(10) 0.0071(9) 0.0113(10) 0.0041(8) 0.0009(8) 0.0000(8)
    C5 0.0122(10) 0.0113(10) 0.0118(9) -0.0007(8) 0.0012(9) 0.0001(9)
    C2 0.0121(10) 0.0137(11) 0.0111(10) -0.0008(8) 0.0005(8) 0.0009(9)
_geom_special_details
;
All s.u.'s (except the s.u. in the dihedral angle between two l.s. planes) are
estimated using the full covariance matrix. The cell s.u.'s are taken into
account individually in the estimation of s.u.'s in distances, angles and
torsion angles; correlations between s.u.'s in cell parameters are only used
when they are defined by crystal symmetry. An approximate (isotropic)
treatment of cell s.u.'s is used for estimating s.u.'s involving l.s. planes.
;
loop_
    _geom_bond_atom_site_label_1
    _geom_bond_atom_site_label_2
    _geom_bond_site_symmetry_2
    _geom_bond_distance
    _geom_bond_publ_flag
    Co1 N3 . 2.0763(17) yes
    Co1 N3 2_655 2.0763(17) ?
    Co1 O1W 2_655 2.1074(15) ?
    Co1 O1W . 2.1074(15) yes
    Co1 O1 2_655 2.1774(14) ?
    Co1 O1 . 2.1774(14) yes
    O1W H1WA . 0.849(17) ?
    O1W H1WB . 0.853(17) ?
    O1 C6 . 1.261(2) ?
    O2 C6 . 1.271(2) ?
    N3 C2 . 1.321(3) ?
    N3 C4 . 1.383(2) ?
    N1 C2 . 1.349(3) ?
    N1 C5 . 1.364(3) ?
    N1 H1 . 0.88 ?
    C4 C5 . 1.363(3) ?
    C4 C6 . 1.483(3) ?
    C5 H5 . 0.95 ?
    C2 H2 . 0.95 ?
loop_
    _geom_angle_atom_site_label_1
    _geom_angle_atom_site_label_2
    _geom_angle_atom_site_label_3
    _geom_angle_site_symmetry_1
    _geom_angle_site_symmetry_3
    _geom_angle
    _geom_angle_publ_flag
    N3 Co1 N3 . 2_655 97.39(9) yes
    N3 Co1 O1W . 2_655 93.98(6) ?
    N3 Co1 O1W 2_655 2_655 98.62(6) ?
    N3 Co1 O1W . . 98.62(6) yes
    N3 Co1 O1W 2_655 . 93.98(6) ?
    O1W Co1 O1W 2_655 . 160.87(9) ?
    N3 Co1 O1 . 2_655 174.42(6) ?
    N3 Co1 O1 2_655 2_655 78.47(6) ?
    O1W Co1 O1 2_655 2_655 83.04(6) ?
    O1W Co1 O1 . 2_655 85.47(6) ?
    N3 Co1 O1 . . 78.47(6) yes
    N3 Co1 O1 2_655 . 174.42(6) ?
    O1W Co1 O1 2_655 . 85.47(6) ?
    O1W Co1 O1 . . 83.04(6) yes
    O1 Co1 O1 2_655 . 105.91(7) ?
    Co1 O1W H1WA . . 119(2) ?
    Co1 O1W H1WB . . 115.7(19) ?
    H1WA O1W H1WB . . 100(3) ?
    C6 O1 Co1 . . 114.52(12) ?
    C2 N3 C4 . . 105.60(17) ?
    C2 N3 Co1 . . 141.72(15) ?
    C4 N3 Co1 . . 112.67(13) ?
    C2 N1 C5 . . 108.11(17) ?
    C2 N1 H1 . . 125.9 ?
    C5 N1 H1 . . 125.9 ?
    C5 C4 N3 . . 109.62(18) ?
    C5 C4 C6 . . 132.70(18) ?
    N3 C4 C6 . . 117.64(17) ?
    O1 C6 O2 . . 125.27(18) ?
    O1 C6 C4 . . 116.60(17) ?
    O2 C6 C4 . . 118.13(17) ?
    C4 C5 N1 . . 105.79(17) ?
    C4 C5 H5 . . 127.1 ?
    N1 C5 H5 . . 127.1 ?
    N3 C2 N1 . . 110.87(18) ?
    N3 C2 H2 . . 124.6 ?
    N1 C2 H2 . . 124.6 ?
loop_
    _geom_torsion_atom_site_label_1
    _geom_torsion_atom_site_label_2
    _geom_torsion_atom_site_label_3
    _geom_torsion_atom_site_label_4
    _geom_torsion_site_symmetry_1
    _geom_torsion_site_symmetry_2
    _geom_torsion_site_symmetry_3
    _geom_torsion_site_symmetry_4
    _geom_torsion
    _geom_torsion_publ_flag
    N3 Co1 O1 C6 . . . . -1.93(13) ?
    N3 Co1 O1 C6 2_655 . . . -44.3(6) ?
    O1W Co1 O1 C6 2_655 . . . 93.08(13) ?
    O1W Co1 O1 C6 . . . . -102.24(13) ?
    O1 Co1 O1 C6 2_655 . . . 174.51(15) ?
    N3 Co1 N3 C2 2_655 . . . -5.2(2) ?
    O1W Co1 N3 C2 2_655 . . . 94.1(2) ?
    O1W Co1 N3 C2 . . . . -100.4(2) ?
    O1 Co1 N3 C2 2_655 . . . 36.6(7) ?
    O1 Co1 N3 C2 . . . . 178.6(2) ?
    N3 Co1 N3 C4 2_655 . . . 176.15(16) ?
    O1W Co1 N3 C4 2_655 . . . -84.61(14) ?
    O1W Co1 N3 C4 . . . . 80.96(14) ?
    O1 Co1 N3 C4 2_655 . . . -142.1(6) ?
    O1 Co1 N3 C4 . . . . -0.06(13) ?
    C2 N3 C4 C5 . . . . 0.7(2) ?
    Co1 N3 C4 C5 . . . . 179.84(13) ?
    C2 N3 C4 C6 . . . . -177.35(18) ?
    Co1 N3 C4 C6 . . . . 1.8(2) ?
    Co1 O1 C6 O2 . . . . -176.57(15) ?
    Co1 O1 C6 C4 . . . . 3.4(2) ?
    C5 C4 C6 O1 . . . . 178.9(2) ?
    N3 C4 C6 O1 . . . . -3.6(3) ?
    C5 C4 C6 O2 . . . . -1.1(3) ?
    N3 C4 C6 O2 . . . . 176.37(17) ?
    N3 C4 C5 N1 . . . . -0.3(2) ?
    C6 C4 C5 N1 . . . . 177.4(2) ?
    C2 N1 C5 C4 . . . . -0.2(2) ?
    C4 N3 C2 N1 . . . . -0.8(2) ?
    Co1 N3 C2 N1 . . . . -179.56(16) ?
    C5 N1 C2 N3 . . . . 0.7(2) ?
loop_
    _geom_hbond_atom_site_label_D
    _geom_hbond_atom_site_label_H
    _geom_hbond_atom_site_label_A
    _geom_hbond_site_symmetry_A
    _geom_hbond_distance_DH
    _geom_hbond_distance_HA
    _geom_hbond_distance_DA
    _geom_hbond_angle_DHA
    _geom_hbond_publ_flag
    N1 H1 O2 7_655 0.88 1.89 2.766(2) 172 yes
    O1W H1WA O2 1_655 0.86(2) 1.91(2) 2.760(2) 171(3) yes
    O1W H1WB O2 3_555 0.85(2) 1.98(2) 2.812(2) 167(2) yes
_iucr_refine_instructions_details
;
TITL b574co
CELL  0.71073   7.1236  11.6305  13.5496   90.000   90.000   90.000
ZERR     4.00   0.0016   0.0002   0.0004    0.000    0.000    0.000
LATT   1
SYMM  1/2 - X, 1/2 - Y,   Z
SYMM  1/2 + X, - Y, 1/2 - Z
SYMM  - X, 1/2 + Y, 1/2 - Z
SFAC  C    H    CO   N    O
UNIT  32   40   4    16   24
MERG   2
FMAP   2
PLAN   10
omit -2.0 53.0
TEMP -175
DFIX 0.84 0.02 O1W H1WA
DFIX  0.84 0.02 O1W H1WB
ACTA
HTAB    2.00000
BOND
BOND   $H
CONF
L.S.  10
WGHT    0.020100    1.000800
FVAR       4.34558
CO1   3    0.750000    0.250000    0.130089    10.50000    0.00804    0.00978 =
         0.00839    0.00000    0.00000   -0.00165
O1W   5    0.897244    0.095750    0.155930    11.00000    0.01100    0.01463 =
         0.01629    0.00391   -0.00136   -0.00182
O1    5    0.542775    0.171138    0.226901    11.00000    0.01024    0.01404 =
         0.01162   -0.00081   -0.00113   -0.00156
O2    5    0.261337    0.083711    0.224739    11.00000    0.00875    0.01373 =
         0.01156    0.00186    0.00210   -0.00071
N3    4    0.555255    0.188703    0.028939    11.00000    0.00950    0.01106 =
         0.01149    0.00087    0.00127   -0.00027
N1    4    0.358379    0.128768   -0.084957    11.00000    0.01302    0.01511 =
         0.00945   -0.00053   -0.00310   -0.00067
AFIX  43
H1    2    0.309443    0.115743   -0.143533    11.00000   -1.20000
AFIX   0
C4    1    0.405819    0.133384    0.073560    11.00000    0.01014    0.00719 =
         0.01198    0.00055    0.00067   -0.00001
C6    1    0.402829    0.128994    0.182905    11.00000    0.01053    0.00709 =
         0.01128    0.00000    0.00092    0.00405
C5    1    0.283558    0.095712    0.003254    11.00000    0.01216    0.01133 =
         0.01181    0.00011    0.00116   -0.00071
AFIX  43
H5    2    0.169743    0.054870    0.013563    11.00000   -1.20000
AFIX   0
C2    1    0.520414    0.184888   -0.066782    11.00000    0.01212    0.01366 =
         0.01113    0.00087    0.00049   -0.00076
AFIX  43
H2    2    0.598923    0.217309   -0.116155    11.00000   -1.20000
AFIX   0
H1WA  2    1.007453    0.099083    0.179588    11.00000    0.04703
H1WB  2    0.847109    0.049911    0.197425    11.00000    0.03912
HKLF 4
REM  b574co
REM R1 =  0.0273 for   1025 Fo > 4sig(Fo)  and  0.0332 for all   1162 data
REM     95 parameters refined using      2 restraints
END
WGHT      0.0201      1.0009
REM Highest difference peak  0.315,  deepest hole -0.247,  1-sigma level  0.064
Q1    1   0.3156  0.1370  0.0415  11.00000  0.05    0.32
Q2    1   0.4051  0.1208  0.1280  11.00000  0.05    0.30
Q3    1   0.3802  0.1567  0.1173  11.00000  0.05    0.29
Q4    1   0.7505  0.2702  0.1900  11.00000  0.05    0.27
Q5    1   0.4884  0.1502  0.0508  11.00000  0.05    0.24
Q6    1   0.5130  0.2223 -0.0188  11.00000  0.05    0.24
Q7    1   0.1305  0.1340 -0.0801  11.00000  0.05    0.24
Q8    1   0.3749  0.0764  0.0393  11.00000  0.05    0.23
Q9    1   0.5276  0.3217 -0.0678  11.00000  0.05    0.23
Q10   1   0.3093  0.1264 -0.0359  11.00000  0.05    0.22
;
data_global
_journal_date_recd_electronic     2012-12-18
_journal_date_accepted     2013-01-04
_journal_name_full     'Acta Crystallographica, Section E'
_journal_year     2013
_journal_volume     69
_journal_issue      2
_journal_page_first     m94
_journal_page_last     m94
_journal_paper_category     QM
_journal_paper_doi     10.1107/S1600536813000330
_journal_coeditor_code     ZJ2099
_publ_contact_author_name     'Professor Juan M. Gutierrez-Zorrilla'
_publ_contact_author_address
;
Departamento de Qu\'imica Inorg\'anica
Facultad de Ciencia y Tecnolog\'ia
Universidad de Pa\'is Vasco
UPV/EHU
PO Box 644
E-48080 Bilbao
Spain
;
_publ_contact_author_email     juanma.zorrilla@ehu.es
_publ_contact_author_fax     '0034 934 144 979'
_publ_contact_author_phone     '0034 946 015 522'
_publ_section_title
;\
Diaquabis(1<i>H</i>-imidazole-4-carboxylato-\k^2^<i>N</i>^3^,<i>O</i>)\
cobalt(II)
;
loop_
    _publ_author_name
    _publ_author_address
    'Artetxe, Be\~nat'
;
Departamento de Qu\'imica Inorg\'anica
Facultad de Ciencia y Tecnolog\'ia
Universidad de Pa\'is Vasco
UPV/EHU
PO Box 644
E-48080 Bilbao
Spain
;
    'San Felices, Leire'
;
Departamento de Qu\'imica Inorg\'anica
Facultad de Ciencia y Tecnolog\'ia
Universidad de Pa\'is Vasco
UPV/EHU
PO Box 644
E-48080 Bilbao
Spain
;
    'Pache, Aroa'
;
Departamento de Qu\'imica Inorg\'anica
Facultad de Ciencia y Tecnolog\'ia
Universidad de Pa\'is Vasco
UPV/EHU
PO Box 644
E-48080 Bilbao
Spain
;
    'Reinoso, Santiago'
;
Departamento de Qu\'imica Inorg\'anica
Facultad de Ciencia y Tecnolog\'ia
Universidad de Pa\'is Vasco
UPV/EHU
PO Box 644
E-48080 Bilbao
Spain
;
    'Guti\'errez-Zorrilla, Juan M.'
;
Departamento de Qu\'imica Inorg\'anica
Facultad de Ciencia y Tecnolog\'ia
Universidad de Pa\'is Vasco
UPV/EHU
PO Box 644
E-48080 Bilbao
Spain
;
