# Supplementary material for: Diaqua­bis­(1H-imidazole-4-carboxyl­ato-κ2 N 3,O)cobalt(II)
Source: Acta Crystallogr Sect E Struct Rep Online. 2013 Jan 9;69(Pt 2):m94. doi: 10.1107/S1600536813000330 (PMC3569192; doi:10.1107/S1600536813000330)
Supplement: Supplementary file 2 [file e-69-00m94-Isup2.hkl]

#
# h,k,l, Fc-squared, Fo-squared, sigma(Fo-squared) and status flag
#
data_I
_shelx_title ' b574co'
_shelx_refln_list_code          4
_shelx_F_calc_maximum      207.84
_exptl_crystal_F_000       644.00
_reflns_d_resolution_high  0.7965
 
loop_
 _symmetry_equiv_pos_as_xyz
 'x, y, z'
 '-x+1/2, -y+1/2, z'
 'x+1/2, -y, -z+1/2'
 '-x, y+1/2, -z+1/2'
 '-x, -y, -z'
 'x-1/2, y-1/2, -z'
 '-x-1/2, y, z-1/2'
 'x, -y-1/2, z-1/2'
 
_cell_length_a     7.1236
_cell_length_b    11.6305
_cell_length_c    13.5496
_cell_angle_alpha  90.000
_cell_angle_beta   90.000
_cell_angle_gamma  90.000
 
_shelx_F_squared_multiplier     1.000
 
loop_
 _refln_index_h
 _refln_index_k
 _refln_index_l
 _refln_F_squared_calc
 _refln_F_squared_meas
 _refln_F_squared_sigma
 _refln_observed_status
   2   0   0     1295.25     1232.02     31.74 o
   4   0   0     4967.76     4854.97     50.52 o
   6   0   0    10021.33    10236.36    173.07 o
   8   0   0     2371.23     2489.67    103.19 o
   1   1   0     1557.74     1551.82     22.35 o
   3   1   0       81.07       42.20      3.30 o
   5   1   0    10300.11    10797.56     79.75 o
   7   1   0       14.89       18.71      8.10 o
   0   2   0    18261.06    18216.85     92.59 o
   2   2   0      159.75      256.84     13.30 o
   4   2   0     6162.92     6357.34     54.99 o
   6   2   0     1512.49     1593.07     69.99 o
   8   2   0      503.69      563.93     50.11 o
   1   3   0    43197.29    44338.47    115.56 o
   3   3   0    12382.46    12361.56     86.10 o
   5   3   0     8314.57     8569.26     69.73 o
   7   3   0     2229.02     2207.88     91.14 o
   0   4   0    13715.11    14506.04     82.87 o
   2   4   0     5840.99     5548.49     77.47 o
   4   4   0     8929.30     9243.71     86.95 o
   6   4   0      231.95      260.63     18.72 o
   8   4   0      426.42      508.44     48.34 o
   1   5   0     8253.67     8132.05    110.89 o
   3   5   0     1254.11     1308.34     43.08 o
   5   5   0      102.80      107.30     12.52 o
   7   5   0     4477.33     4421.00    133.15 o
   0   6   0     6718.58     6482.98     95.85 o
   2   6   0    26129.72    26652.01    127.31 o
   4   6   0     2962.27     2967.69     45.66 o
   6   6   0     4446.83     4429.44     82.69 o
   8   6   0     2892.99     2818.37    116.48 o
   1   7   0      170.00      132.85      9.01 o
   3   7   0     5118.80     5327.76     75.07 o
   5   7   0       23.34       35.16      6.52 o
   7   7   0     2957.15     3186.07    112.89 o
   0   8   0     2470.05     2538.09     69.95 o
   2   8   0     6646.42     6801.51     66.06 o
   4   8   0       95.79      102.67     11.92 o
   6   8   0     2156.76     2136.94     61.82 o
   1   9   0     1777.96     1753.98     43.70 o
   3   9   0    17643.09    18037.96    155.73 o
   5   9   0     1906.03     1965.00     45.41 o
   7   9   0     1127.76     1122.77     49.25 o
   0  10   0      103.31      115.35     17.93 o
   2  10   0     1704.74     1707.42     71.17 o
   4  10   0      572.69      517.76     40.26 o
   6  10   0      545.22      515.11     46.51 o
   1  11   0     2254.02     2281.88     56.22 o
   3  11   0      872.72      912.38     57.27 o
   5  11   0      816.63      831.42     59.33 o
   0  12   0     2422.91     2466.50     87.27 o
   2  12   0     2223.33     2204.31     89.26 o
   4  12   0     5016.04     4773.31    141.70 o
   1  13   0     2467.25     2358.03     93.05 o
   3  13   0      570.82      511.82     47.63 o
   0  14   0     2128.94     2152.29     89.57 o
   2  14   0      224.48      223.52     31.69 o
   1   1   1     4487.63     4226.26     18.23 o
   2   1   1     1950.24     1835.57     14.87 o
   3   1   1      114.04      126.92      3.42 o
   4   1   1       31.43       36.89      2.26 o
   5   1   1       88.91       88.04      4.74 o
   6   1   1      151.49      145.12     12.45 o
   7   1   1       65.45       74.34     10.08 o
   8   1   1      878.05      861.25     35.30 o
   1   2   1      617.53      700.74     10.02 o
   2   2   1     6568.95     6478.63     31.72 o
   3   2   1      881.64      876.56     13.30 o
   4   2   1      596.11      596.22     11.51 o
   5   2   1       42.32       44.46      3.81 o
   6   2   1      806.43      818.79     28.80 o
   7   2   1      599.95      609.60     84.31 o
   8   2   1      963.43      924.64     45.35 o
   1   3   1    13837.09    13704.95     61.27 o
   2   3   1        5.36        8.42      1.40 o
   3   3   1       64.82       62.88      5.68 o
   4   3   1       27.28       24.73      2.99 o
   5   3   1       21.87       13.26      3.38 o
   6   3   1      429.33      397.56     25.37 o
   7   3   1       13.16       19.37      6.76 o
   8   3   1      545.47      555.14     35.47 o
   1   4   1     3287.18     3287.05     32.37 o
   2   4   1     1799.52     1898.03     23.26 o
   3   4   1      245.42      270.79      9.67 o
   4   4   1      763.02      768.43     15.96 o
   5   4   1      424.68      414.28     18.69 o
   6   4   1      734.78      699.31     25.35 o
   7   4   1       20.15       28.77      9.30 o
   8   4   1        8.24       16.88      7.64 o
   1   5   1     1589.19     1587.19     25.25 o
   2   5   1     2274.83     2283.97     25.57 o
   3   5   1     2281.14     2421.47     30.73 o
   4   5   1      850.02      815.52     19.10 o
   5   5   1       44.60       41.00      6.56 o
   6   5   1       15.72       18.88      3.96 o
   7   5   1       17.05       24.15     10.25 o
   8   5   1      332.74      359.67     32.35 o
   1   6   1        5.34        9.24      2.55 o
   2   6   1     4937.47     5057.31     42.32 o
   3   6   1       22.50       24.78      4.33 o
   4   6   1      450.34      456.66     15.30 o
   5   6   1       46.39       47.78      6.92 o
   6   6   1        0.20        0.65      3.71 o
   7   6   1       71.76       79.74     10.43 o
   8   6   1       15.89       11.32      7.57 o
   1   7   1      379.30      398.38     12.90 o
   2   7   1       94.59       86.37      7.06 o
   3   7   1      425.75      456.08     17.89 o
   4   7   1       95.15      104.55      8.00 o
   5   7   1      653.34      628.75     17.69 o
   6   7   1       74.34       84.57     10.21 o
   7   7   1       38.02       33.02      6.46 o
   1   8   1     1298.30     1285.10     24.77 o
   2   8   1      105.64      110.10      8.72 o
   3   8   1       59.75       65.49      9.52 o
   4   8   1       59.27       64.55      6.26 o
   5   8   1      327.95      327.06     12.69 o
   6   8   1      123.22      118.97     10.85 o
   7   8   1       19.28       11.42      4.59 o
   1   9   1       37.36       46.08      6.79 o
   2   9   1      551.28      535.06     20.20 o
   3   9   1      398.89      397.88     19.38 o
   4   9   1      511.52      513.58     19.48 o
   5   9   1        0.35       -1.40      3.91 o
   6   9   1       30.35       33.51      5.85 o
   7   9   1        1.10        7.55      5.26 o
   1  10   1       14.01        9.26      3.48 o
   2  10   1      924.72      883.14     29.42 o
   3  10   1        7.92       13.13      5.74 o
   4  10   1      324.88      299.10     29.82 o
   5  10   1      377.58      364.55     21.68 o
   6  10   1        0.05        3.26      4.97 o
   1  11   1        0.00        0.85      3.61 o
   2  11   1        5.99        1.41      5.91 o
   3  11   1      395.30      370.67     20.95 o
   4  11   1      248.39      233.93     17.61 o
   5  11   1     1139.38     1033.77     36.83 o
   1  12   1       73.50       76.19     10.43 o
   2  12   1       98.48       95.70     14.30 o
   3  12   1        3.96       -0.33      5.38 o
   4  12   1      408.79      344.61     27.20 o
   5  12   1      107.85      122.48     28.74 o
   1  13   1      439.84      395.47     27.16 o
   2  13   1        0.49       -5.26      6.85 o
   3  13   1       41.37       45.96     16.40 o
   4  13   1       51.85       61.47     13.74 o
   1  14   1       34.04       37.83     10.55 o
   2  14   1        8.71        8.53     22.43 o
   0   0   2       22.96       48.82      4.87 o
   1   0   2    14525.49    13954.74     90.67 o
   2   0   2      387.98      453.81     18.96 o
   3   0   2     2540.94     2455.27     66.14 o
   4   0   2      417.47      430.25     15.27 o
   5   0   2     1365.10     1261.77     62.94 o
   6   0   2      672.73      684.30     45.99 o
   7   0   2     1327.01     1272.64     67.68 o
   8   0   2      194.81      189.23     28.94 o
   0   1   2    23993.79    24481.08    103.55 o
   1   1   2      308.87      297.45      7.55 o
   2   1   2     4879.81     4798.20     37.68 o
   3   1   2       80.19       91.35      6.18 o
   4   1   2     2995.63     2752.63     20.57 o
   5   1   2      151.41      175.48      8.37 o
   6   1   2     7626.95     7698.10     87.60 o
   7   1   2        0.44        4.05     16.97 o
   8   1   2      868.77     1017.02     46.83 o
   0   2   2     1376.71     1329.11     28.29 o
   1   2   2     8078.06     8184.46     31.78 o
   2   2   2       83.85       78.85      4.48 o
   3   2   2     8856.29     8869.50     44.15 o
   4   2   2       10.75       16.12      2.47 o
   5   2   2     4312.43     4249.76     40.46 o
   6   2   2       43.34       31.79      6.28 o
   7   2   2     1446.29     1491.74     42.80 o
   8   2   2       10.60        3.14      8.99 o
   0   3   2      150.50      125.97     10.45 o
   1   3   2       67.93       52.86      4.00 o
   2   3   2     9860.53     9881.21     49.28 o
   3   3   2     2027.24     2190.78     22.72 o
   4   3   2     5952.94     5897.00     45.93 o
   5   3   2      310.02      324.68     11.61 o
   6   3   2      373.37      344.72     18.86 o
   7   3   2      198.28      221.74     20.99 o
   8   3   2      730.12      759.24     41.71 o
   0   4   2      160.24      166.80     13.25 o
   1   4   2     4533.11     4603.71     40.39 o
   2   4   2      486.68      491.39     14.13 o
   3   4   2     6296.09     5970.91     45.28 o
   4   4   2       39.98       50.38      4.94 o
   5   4   2     5529.00     5583.32     55.24 o
   6   4   2      111.78      109.94     10.40 o
   7   4   2     2237.16     2407.37     70.77 o
   8   4   2        0.04       -2.40      5.44 o
   0   5   2     6054.76     5945.36    116.55 o
   1   5   2      235.23      292.14     12.24 o
   2   5   2     8990.85     9094.84     64.17 o
   3   5   2        7.91        6.60      2.99 o
   4   5   2     4190.39     4305.92     43.78 o
   5   5   2       58.94       59.04      6.26 o
   6   5   2      664.69      649.54     25.39 o
   7   5   2        3.26        7.95      8.62 o
   8   5   2     1818.38     1836.80     65.77 o
   0   6   2      856.80      917.12     26.05 o
   1   6   2     5617.56     5573.38     54.50 o
   2   6   2      288.60      295.98     17.34 o
   3   6   2     1278.74     1206.56     27.26 o
   4   6   2       37.74       32.79      6.48 o
   5   6   2     1649.41     1691.76     37.18 o
   6   6   2      272.64      268.82     17.05 o
   7   6   2     2202.10     2284.03     53.58 o
   8   6   2      268.42      268.54     41.00 o
   0   7   2     8387.56     8614.65     86.37 o
   1   7   2      161.90      171.60     24.31 o
   2   7   2     2696.94     2596.08     38.08 o
   3   7   2       41.65       49.75      6.19 o
   4   7   2     2132.89     2165.39     41.05 o
   5   7   2        1.88        2.72      4.80 o
   6   7   2     2861.32     2948.01     57.89 o
   7   7   2        0.32        9.12      4.77 o
   0   8   2        1.15        6.62      4.33 o
   1   8   2     3847.73     3849.48     63.95 o
   2   8   2      355.00      390.78     26.33 o
   3   8   2     5167.04     5187.19     62.25 o
   4   8   2        3.30        4.76      4.11 o
   5   8   2      868.83      854.81     28.75 o
   6   8   2        0.63       -0.39      4.25 o
   7   8   2      556.61      557.20     24.07 o
   0   9   2     1733.66     1765.82     45.10 o
   1   9   2      372.50      360.53     16.72 o
   2   9   2     1369.89     1374.70     42.06 o
   3   9   2        7.99        1.59      5.30 o
   4   9   2     2336.09     2324.45     91.80 o
   5   9   2      316.49      322.80     20.04 o
   6   9   2     1321.06     1322.13     41.73 o
   0  10   2      221.25      221.42     17.14 o
   1  10   2     1570.32     1603.27     32.33 o
   2  10   2       70.80       54.50     10.04 o
   3  10   2     4154.33     4221.51     80.53 o
   4  10   2      235.36      231.84     22.46 o
   5  10   2     1289.45     1388.92     59.56 o
   6  10   2        3.03        6.96      5.87 o
   0  11   2     1939.47     1942.37     52.38 o
   1  11   2       19.18       12.40      4.85 o
   2  11   2     2104.84     2104.42     47.91 o
   3  11   2      272.65      266.91     17.80 o
   4  11   2     1912.09     1836.15     47.83 o
   5  11   2       92.76       96.28     20.61 o
   0  12   2      731.42      721.03     47.57 o
   1  12   2     1667.20     1630.91     41.73 o
   2  12   2        0.05       -1.41      6.09 o
   3  12   2      199.51      224.46     17.42 o
   4  12   2       73.91       80.17     10.93 o
   0  13   2     1691.67     1686.97     76.19 o
   1  13   2       36.69       20.79     12.25 o
   2  13   2     1619.58     1651.24     89.74 o
   3  13   2        2.87       11.24      7.33 o
   0  14   2       18.95        3.12      8.60 o
   1  14   2     1553.57     1460.43     77.09 o
   2  14   2       26.43       24.62      8.87 o
   1   1   3     1036.76     1038.99     16.88 o
   2   1   3       26.33       12.61      5.42 o
   3   1   3       59.05       77.25      6.23 o
   4   1   3     1111.81     1148.05     21.81 o
   5   1   3       17.48       11.51      3.04 o
   6   1   3       53.48       53.09     19.99 o
   7   1   3       50.85       53.40     11.56 o
   8   1   3        0.00       -3.12     10.84 o
   1   2   3     3939.85     3815.05     47.05 o
   2   2   3     4113.58     3969.43     29.84 o
   3   2   3       16.29        6.86      3.17 o
   4   2   3     1100.07     1218.83     26.65 o
   5   2   3      387.48      395.29     13.10 o
   6   2   3      408.13      422.99     21.06 o
   7   2   3      199.37      175.07     18.27 o
   8   2   3      114.19      121.85     28.97 o
   1   3   3      134.84      133.75      5.18 o
   2   3   3       69.92       80.61      4.40 o
   3   3   3       32.80       48.84      5.37 o
   4   3   3     1066.88     1084.06     22.41 o
   5   3   3       38.41       58.31      6.21 o
   6   3   3      518.52      502.26     22.96 o
   7   3   3       16.77       24.13      7.41 o
   8   3   3        5.80       10.95     11.39 o
   1   4   3     1236.75     1166.72     17.61 o
   2   4   3      167.21      143.83      6.50 o
   3   4   3     1029.88     1060.40     19.73 o
   4   4   3        0.68        4.56      2.76 o
   5   4   3      225.18      216.35     11.07 o
   6   4   3      359.95      327.82     17.79 o
   7   4   3      200.21      174.30     19.14 o
   8   4   3       13.93        2.33      9.34 o
   1   5   3       34.72       29.27      4.41 o
   2   5   3      217.79      205.97      8.35 o
   3   5   3      367.17      413.42     15.52 o
   4   5   3       50.90       57.21      6.58 o
   5   5   3       18.95        8.28      4.05 o
   6   5   3      130.82      139.08     10.05 o
   7   5   3        7.72        6.79      4.82 o
   8   5   3      182.88      183.65     21.34 o
   1   6   3        2.99        6.58      2.70 o
   2   6   3      156.82      178.58      9.74 o
   3   6   3      537.91      574.34     18.98 o
   4   6   3       47.20       59.27      6.98 o
   5   6   3       25.47       20.48      5.73 o
   6   6   3      486.73      506.69     19.76 o
   7   6   3       65.93       63.82     12.31 o
   8   6   3       86.53       91.82     15.11 o
   1   7   3     1032.95     1094.17     25.93 o
   2   7   3        1.23       -1.31      2.93 o
   3   7   3        3.23       -1.16      3.11 o
   4   7   3      165.95      159.85     11.68 o
   5   7   3      110.32      127.58     11.21 o
   6   7   3      187.22      169.28     11.91 o
   7   7   3      102.37       83.62     21.84 o
   1   8   3       78.83       86.41      8.48 o
   2   8   3      275.03      237.55     17.00 o
   3   8   3      203.92      211.41     34.14 o
   4   8   3      326.03      318.55     16.94 o
   5   8   3       28.90       30.75      6.62 o
   6   8   3       95.75       83.56      8.58 o
   7   8   3       39.49       23.56      6.85 o
   1   9   3       66.04       65.22      9.45 o
   2   9   3      115.48      120.59     18.94 o
   3   9   3       28.61       73.21     13.51 o
   4   9   3       70.06       74.03     16.96 o
   5   9   3       18.15       16.18      6.07 o
   6   9   3       58.47       50.21     12.48 o
   1  10   3      310.99      323.55     16.99 o
   2  10   3       16.84       16.83      6.54 o
   3  10   3      485.78      434.55     26.62 o
   4  10   3        3.37       -0.37      6.06 o
   5  10   3       54.08       35.12     10.03 o
   6  10   3        8.15        9.00      5.77 o
   1  11   3      748.10      740.50     32.37 o
   2  11   3       43.65       52.09     12.36 o
   3  11   3       33.42       26.18      8.07 o
   4  11   3        2.65        5.39      9.14 o
   5  11   3      134.24      174.96     16.13 o
   1  12   3      111.48      117.64     21.08 o
   2  12   3       91.98       94.85     14.36 o
   3  12   3       85.91      129.44     18.75 o
   4  12   3      302.55      317.21     26.76 o
   1  13   3       52.78       35.87     13.54 o
   2  13   3       50.29       62.08     18.27 o
   3  13   3       68.44       80.24     14.78 o
   1  14   3       33.20       35.95     15.24 o
   0   0   4      513.65      341.96     16.93 o
   1   0   4      144.46      174.57      8.21 o
   2   0   4     3733.03     3427.57     45.84 o
   3   0   4      800.51      801.16     33.95 o
   4   0   4      218.34      318.66     17.02 o
   5   0   4      249.89      267.80     17.22 o
   6   0   4     1250.19     1336.96     46.22 o
   7   0   4       23.13        9.51      9.11 o
   8   0   4     2402.46     2554.20    105.99 o
   0   1   4    10609.05    10128.60     90.17 o
   1   1   4    10387.91    10288.10     90.74 o
   2   1   4       31.28       35.62      3.56 o
   3   1   4    15963.07    16601.04    108.72 o
   4   1   4      133.33      142.22      9.26 o
   5   1   4     2137.04     2063.50     33.37 o
   6   1   4        1.65        5.34      3.87 o
   7   1   4     4271.98     4266.56    199.09 o
   8   1   4      496.96      501.76     33.76 o
   0   2   4     5634.98     5474.09     69.74 o
   1   2   4      176.36      208.19     16.33 o
   2   2   4    18145.38    18815.84     82.30 o
   3   2   4      580.85      633.37     21.42 o
   4   2   4     5368.10     5213.55     55.18 o
   5   2   4      360.95      373.11     14.57 o
   6   2   4     2234.51     2178.69     44.75 o
   7   2   4        0.92       -6.42      6.67 o
   8   2   4     2102.97     2169.65     69.20 o
   0   3   4     4402.00     4440.58     67.55 o
   1   3   4      272.96      188.68      6.65 o
   2   3   4       48.18       63.57      5.97 o
   3   3   4     2253.98     2010.86     48.36 o
   4   3   4      567.74      639.62     20.10 o
   5   3   4      475.69      508.80     19.23 o
   6   3   4      143.77      134.23     11.39 o
   7   3   4      655.24      689.55     36.29 o
   8   3   4       43.34       35.47     15.05 o
   0   4   4     5837.96     5600.02     82.33 o
   1   4   4      665.96      622.59     19.39 o
   2   4   4     8820.89     9172.06     49.38 o
   3   4   4      660.25      662.01     21.08 o
   4   4   4    10507.35    10682.92     81.90 o
   5   4   4       33.40       37.54      6.29 o
   6   4   4     2348.88     2402.59     41.88 o
   7   4   4       45.50       41.38     15.16 o
   8   4   4      814.01      784.02     62.67 o
   0   5   4      110.82      134.80     13.85 o
   1   5   4    13002.96    13426.36     96.41 o
   2   5   4      796.05      817.13     18.24 o
   3   5   4     1979.46     1831.90     39.06 o
   4   5   4      157.65      172.12     13.84 o
   5   5   4     4390.21     4393.05     73.18 o
   6   5   4      429.72      402.32     25.35 o
   7   5   4     1313.31     1388.75     78.41 o
   8   5   4        2.55       -2.81      9.34 o
   0   6   4     6090.16     5942.63     97.39 o
   1   6   4        5.77       13.83      2.59 o
   2   6   4       21.40       54.11      5.25 o
   3   6   4      129.93      121.08     10.73 o
   4   6   4      845.78      884.32     31.12 o
   5   6   4      200.34      185.24     15.83 o
   6   6   4     1451.30     1486.36    104.99 o
   7   6   4      147.90      157.16     22.49 o
   0   7   4      727.25      769.82     37.42 o
   1   7   4     9170.99     9298.57     92.56 o
   2   7   4      613.83      574.17     23.42 o
   3   7   4     1868.95     1794.18     41.20 o
   4   7   4      384.11      379.01     37.51 o
   5   7   4     6041.89     6179.47     90.98 o
   6   7   4      496.99      471.99     27.21 o
   7   7   4     1009.69      972.08     45.90 o
   0   8   4    11365.70    11605.72    156.74 o
   1   8   4        6.15       23.26      6.45 o
   2   8   4     1795.18     1789.21     65.06 o
   3   8   4      320.96      358.16     30.43 o
   4   8   4     2049.70     1886.93     73.13 o
   5   8   4      260.86      199.34     25.16 o
   6   8   4     1993.37     2020.78     80.30 o
   7   8   4      158.15      151.48     28.15 o
   0   9   4       64.33       69.18     13.26 o
   1   9   4      251.35      252.16     39.75 o
   2   9   4       48.16       66.82     13.39 o
   3   9   4      952.56      968.89     51.80 o
   4   9   4      133.38      144.54     22.20 o
   5   9   4     1486.62     1420.89     67.52 o
   6   9   4        5.77        4.38      9.78 o
   0  10   4     3559.26     3397.98     95.83 o
   1  10   4       31.22       46.94     14.36 o
   2  10   4     3594.48     3630.67    103.64 o
   3  10   4      131.18      112.79     20.13 o
   4  10   4     3053.95     3040.28     99.73 o
   5  10   4      185.56      167.18     25.81 o
   6  10   4     1346.56     1359.23     71.52 o
   0  11   4       24.22       26.46     10.24 o
   1  11   4     1958.90     1987.84     79.11 o
   2  11   4       27.27        8.19      9.37 o
   3  11   4     1784.02     1831.76     79.57 o
   4  11   4      329.91      322.41     35.25 o
   5  11   4      890.69      940.35     60.84 o
   0  12   4       81.13      123.15     21.19 o
   1  12   4      105.79       98.92     20.49 o
   2  12   4      745.59      789.12     53.38 o
   3  12   4      283.03      330.01     36.23 o
   4  12   4      395.41      491.77     44.53 o
   0  13   4      304.63      292.73     33.07 o
   1  13   4     2940.24     2878.03    105.12 o
   2  13   4       29.50       31.83     13.39 o
   3  13   4     1476.63     1521.78     57.73 o
   0  14   4      369.16      365.80     38.18 o
   1  14   4      109.80      123.33     24.55 o
   1   1   5        1.39        7.76      3.18 o
   2   1   5     1779.56     1780.24     26.31 o
   3   1   5      113.26      116.05     10.15 o
   4   1   5      586.76      589.74     19.59 o
   5   1   5      237.93      265.72     12.72 o
   6   1   5      124.94      128.62      9.74 o
   7   1   5      601.85      561.74     33.00 o
   8   1   5        5.38       11.69      6.88 o
   1   2   5     3294.44     3331.76     55.28 o
   2   2   5      387.77      498.62     15.01 o
   3   2   5        7.09        6.08      1.92 o
   4   2   5      470.88      518.54     18.35 o
   5   2   5      318.52      266.05     14.46 o
   6   2   5       55.15       67.31      7.43 o
   7   2   5      718.00      637.90     38.01 o
   8   2   5      651.43      617.95     37.71 o
   1   3   5      305.51      297.28     13.26 o
   2   3   5     1077.96     1154.57     19.68 o
   3   3   5      445.63      465.37     12.71 o
   4   3   5      486.42      492.61     22.04 o
   5   3   5        6.00       12.14      4.82 o
   6   3   5       75.79       60.87      6.89 o
   7   3   5      411.35      320.17     25.11 o
   8   3   5       32.16       39.96     11.39 o
   1   4   5       44.35       35.55      3.05 o
   2   4   5      901.81      888.63     17.64 o
   3   4   5      308.45      314.07     17.86 o
   4   4   5       83.23       86.49      9.95 o
   5   4   5        2.42        7.30      5.01 o
   6   4   5      460.88      405.76     17.35 o
   7   4   5       87.55       87.03     17.13 o
   8   4   5       38.26       34.94     15.52 o
   1   5   5      516.07      547.38     20.83 o
   2   5   5      135.62      118.57      9.58 o
   3   5   5       83.79      105.21      9.28 o
   4   5   5        3.48        6.15      3.95 o
   5   5   5      345.62      364.38     31.05 o
   6   5   5      768.82      739.66     45.75 o
   7   5   5       79.45       80.70     20.20 o
   1   6   5        0.78       -4.24      4.24 o
   2   6   5       13.77        9.49      6.84 o
   3   6   5        5.65       31.59     10.17 o
   4   6   5       81.15       78.25     10.08 o
   5   6   5        2.03        1.88      5.06 o
   6   6   5      210.41      203.87     25.38 o
   7   6   5        3.10        0.89     11.00 o
   1   7   5       22.45       34.20      6.63 o
   2   7   5       47.13       51.72      7.80 o
   3   7   5      282.31      336.92     29.08 o
   4   7   5      132.03      104.54     18.17 o
   5   7   5       37.50       29.19     12.73 o
   6   7   5       33.85       37.73     13.23 o
   7   7   5        9.85       12.98     12.78 o
   1   8   5       72.51       73.57     14.55 o
   2   8   5      353.42      369.98     21.79 o
   3   8   5      244.62      200.29     24.01 o
   4   8   5        8.69       14.32      8.95 o
   5   8   5       44.32       63.64     14.32 o
   6   8   5      141.61      163.69     25.37 o
   7   8   5       16.32       12.75     11.16 o
   1   9   5      173.72      185.26     15.70 o
   2   9   5       42.08       59.57     14.40 o
   3   9   5       39.16       56.00     14.42 o
   4   9   5       38.14       38.59     13.35 o
   5   9   5       58.89       65.82     16.61 o
   6   9   5      216.03      200.97     27.92 o
   1  10   5      227.89      256.21     19.29 o
   2  10   5        6.71       17.48     11.71 o
   3  10   5        8.13       35.78     12.21 o
   4  10   5      384.84      398.07     37.31 o
   5  10   5       22.80       23.93     12.60 o
   1  11   5      192.35      176.83     30.46 o
   2  11   5      206.97      245.92     30.03 o
   3  11   5       99.74      102.47     21.02 o
   4  11   5      486.12      486.45     43.69 o
   5  11   5       37.35       34.83     13.33 o
   1  12   5       80.11       52.75     15.70 o
   2  12   5       24.24        6.95      7.85 o
   3  12   5       17.41        1.48      9.37 o
   4  12   5      127.19      120.44     24.04 o
   1  13   5        0.00       11.76     10.71 o
   2  13   5       32.24        7.06     11.51 o
   3  13   5       12.05       29.49     13.95 o
   0   0   6       22.26       54.60      9.22 o
   1   0   6    14098.88    13651.05     98.73 o
   2   0   6      783.01      855.63     20.87 o
   3   0   6     9424.36     9362.02     57.36 o
   4   0   6       82.60       78.24     13.76 o
   5   0   6     1915.71     1839.51     54.21 o
   6   0   6      766.26      788.49     33.98 o
   7   0   6     5439.51     5502.15    146.77 o
   8   0   6       26.51       30.47     16.41 o
   0   1   6       20.47       12.48      5.43 o
   1   1   6     1370.46     1517.38     29.52 o
   2   1   6     7391.46     7356.36     52.88 o
   3   1   6        3.17       10.00      1.88 o
   4   1   6     2538.28     2500.97     51.19 o
   5   1   6       76.38       75.07      8.23 o
   6   1   6      547.86      547.96     20.11 o
   7   1   6      776.98      826.08     73.23 o
   8   1   6     1878.95     1912.95     66.36 o
   0   2   6      387.63      402.78     22.68 o
   1   2   6     2114.05     1949.25     50.06 o
   2   2   6     1095.66     1090.13     24.91 o
   3   2   6     5617.66     5586.00     49.27 o
   4   2   6      162.82      155.17     10.81 o
   5   2   6      784.32      801.22     25.64 o
   6   2   6      208.93      205.89     13.62 o
   7   2   6     1467.76     1409.90     52.69 o
   8   2   6       16.60       11.24      8.41 o
   0   3   6    10243.04     9930.65    115.59 o
   1   3   6      225.42      214.70     12.36 o
   2   3   6    10315.11    10535.48     79.91 o
   3   3   6     1476.26     1548.26     24.24 o
   4   3   6     5697.78     5575.89     76.10 o
   5   3   6      212.28      242.76     18.59 o
   6   3   6     2595.96     2515.47     43.32 o
   7   3   6       83.08       83.71     14.02 o
   8   3   6     1917.92     1963.25     67.18 o
   0   4   6      440.51      495.11     27.64 o
   1   4   6     1355.43     1319.81     31.18 o
   2   4   6      123.12      121.71      6.96 o
   3   4   6     4316.86     4324.10     71.43 o
   4   4   6       86.83      105.25     11.28 o
   5   4   6     1965.04     1972.38     49.28 o
   6   4   6        8.44       22.38      6.62 o
   7   4   6      274.37      287.74     36.54 o
   8   4   6       88.17       74.69     21.43 o
   0   5   6     7597.89     7572.90    111.93 o
   1   5   6       55.51       51.18      9.79 o
   2   5   6      964.23      918.14     26.98 o
   3   5   6      204.61      228.05     14.98 o
   4   5   6     1458.16     1482.89     61.41 o
   5   5   6      935.12      836.18     48.78 o
   6   5   6     2223.85     2137.06     79.87 o
   7   5   6        5.11       27.99     15.18 o
   0   6   6     3505.78     3787.70     83.73 o
   1   6   6     8765.48     8750.94     89.54 o
   2   6   6      164.05      176.61     20.04 o
   3   6   6     2434.34     2379.57    107.23 o
   4   6   6        5.62       16.14      9.97 o
   5   6   6     5006.88     4799.36    118.24 o
   6   6   6       23.34       58.16     15.71 o
   7   6   6     1231.67     1314.58     79.85 o
   0   7   6     4525.44     4546.23     97.32 o
   1   7   6      619.68      604.59     25.27 o
   2   7   6      779.71      730.51     27.35 o
   3   7   6      271.73      280.06     27.93 o
   4   7   6     1578.98     1489.66     65.33 o
   5   7   6       75.10       99.02     19.76 o
   6   7   6     1461.30     1510.78     71.54 o
   7   7   6       53.92       42.01     15.79 o
   0   8   6      187.74      180.92     20.58 o
   1   8   6     3344.57     3332.49     61.88 o
   2   8   6        2.84        8.00      7.91 o
   3   8   6      189.67      193.50     24.28 o
   4   8   6     1005.43     1039.96     56.73 o
   5   8   6     2162.41     2042.87     83.17 o
   6   8   6       59.59       59.74     16.38 o
   0   9   6     3022.64     3050.99     88.53 o
   1   9   6      119.22      148.15     14.46 o
   2   9   6     3295.72     3270.82     65.04 o
   3   9   6       86.72       83.32     17.64 o
   4   9   6     3567.02     3488.54    108.05 o
   5   9   6        6.24       10.11      9.31 o
   6   9   6     1409.96     1483.89     75.73 o
   0  10   6      338.99      381.29     33.47 o
   1  10   6     1253.28     1259.40     42.51 o
   2  10   6       60.04       64.31     15.36 o
   3  10   6      847.15      840.66     53.66 o
   4  10   6      395.41      339.18     35.75 o
   5  10   6     1025.03     1054.16     64.45 o
   0  11   6     1183.15     1117.15     59.63 o
   1  11   6       45.17       50.38      9.73 o
   2  11   6     1193.06     1223.39     65.85 o
   3  11   6      458.29      443.53     40.78 o
   4  11   6      560.42      631.21     50.17 o
   0  12   6      130.08      147.76     22.28 o
   1  12   6     1581.82     1640.41     77.95 o
   2  12   6      147.67      153.39     25.12 o
   3  12   6     2620.83     2583.63    102.64 o
   4  12   6      132.92      146.98     26.10 o
   0  13   6     1045.38     1088.85     65.49 o
   1  13   6        4.34       -4.02     11.20 o
   2  13   6      752.22      809.84     59.05 o
   1   1   7     3248.53     3410.60     40.12 o
   2   1   7      904.56      905.44     20.44 o
   3   1   7       11.82       15.50      3.24 o
   4   1   7       75.63       57.92      8.93 o
   5   1   7      501.52      471.51     29.29 o
   6   1   7      189.86      205.26     13.08 o
   7   1   7       19.62       15.21      7.77 o
   8   1   7       11.91        4.32      7.04 o
   1   2   7       55.06       88.99      8.46 o
   2   2   7        7.06       16.22      3.96 o
   3   2   7      131.93      151.55     18.19 o
   4   2   7      161.39      143.43     10.88 o
   5   2   7      141.55      130.05     11.34 o
   6   2   7      616.02      537.27     20.80 o
   7   2   7        0.32        7.67     14.20 o
   8   2   7       17.45       -6.44      8.65 o
   1   3   7     3900.27     3924.89     54.49 o
   2   3   7      341.18      322.05     15.36 o
   3   3   7      137.20      152.90     12.10 o
   4   3   7        0.34        8.75      7.52 o
   5   3   7       41.03       42.84      7.20 o
   6   3   7       88.67       81.20      9.95 o
   7   3   7       49.19       56.23     10.00 o
   1   4   7      287.60      309.24     16.23 o
   2   4   7       63.94       64.78      7.73 o
   3   4   7       66.13       77.91     15.14 o
   4   4   7       64.46       35.38     11.51 o
   5   4   7      114.57       83.73     16.58 o
   6   4   7      394.18      390.70     25.04 o
   7   4   7      102.78       97.00     14.67 o
   1   5   7       57.89       59.70      7.87 o
   2   5   7     1116.21     1117.73     31.28 o
   3   5   7      669.52      616.56     39.02 o
   4   5   7      235.78      244.79     27.04 o
   5   5   7     1426.99     1279.79     62.15 o
   6   5   7       82.85       98.18     12.93 o
   7   5   7        0.14       -6.91      6.92 o
   1   6   7        9.52        7.84      4.25 o
   2   6   7      315.43      310.91     17.60 o
   3   6   7      158.07      126.69     19.22 o
   4   6   7       79.92       78.89     16.67 o
   5   6   7       19.35       12.37     10.71 o
   6   6   7       63.44       65.88     16.65 o
   7   6   7       72.06       72.66     13.98 o
   1   7   7      252.32      255.53     16.87 o
   2   7   7      387.01      395.06     20.92 o
   3   7   7       52.68       63.74     15.60 o
   4   7   7       54.21       59.88     14.10 o
   5   7   7       97.67       85.37     19.13 o
   6   7   7        4.67       35.22     15.72 o
   1   8   7        3.77        4.29      4.70 o
   2   8   7      335.04      327.23     20.05 o
   3   8   7       69.24       53.09     14.70 o
   4   8   7       36.53       34.72     13.79 o
   5   8   7       76.26       78.51     17.98 o
   6   8   7      106.64      124.87     22.98 o
   1   9   7       21.75       20.33      6.82 o
   2   9   7      161.84      168.31     15.79 o
   3   9   7      268.23      278.11     30.88 o
   4   9   7        0.66       -2.49      8.18 o
   5   9   7      437.27      385.85     38.88 o
   6   9   7      130.13      126.98     24.32 o
   1  10   7      240.96      239.26     19.29 o
   2  10   7      781.62      722.21     32.93 o
   3  10   7       49.82       49.18     14.16 o
   4  10   7      315.95      299.07     34.63 o
   5  10   7       29.69       31.12     15.67 o
   1  11   7       30.57       36.95     23.49 o
   2  11   7       92.07      126.86     23.09 o
   3  11   7      447.03      414.71     40.85 o
   4  11   7       21.23       15.80     12.16 o
   1  12   7        2.38        1.62      5.67 o
   2  12   7      364.97      361.82     38.61 o
   3  12   7       21.69       67.03     19.01 o
   1  13   7       24.37       49.47     17.24 o
   0   0   8     2378.77     2134.25     59.38 o
   1   0   8     2269.16     2308.94     42.31 o
   2   0   8     9981.01    10227.96     86.48 o
   3   0   8      262.31      316.64     27.45 o
   4   0   8     6770.34     6701.16    129.77 o
   5   0   8     1525.53     1468.40     65.20 o
   6   0   8     1733.20     1771.79     54.25 o
   7   0   8     1258.40     1221.38     47.87 o
   0   1   8     1176.96     1259.21     32.28 o
   1   1   8     5018.93     5024.64     44.51 o
   2   1   8       19.10       24.56      3.57 o
   3   1   8      443.88      431.94     22.59 o
   4   1   8      244.85      232.44     17.58 o
   5   1   8     1568.27     1617.24     39.37 o
   6   1   8       47.17       39.61      6.81 o
   7   1   8     2057.81     2043.11     43.94 o
   0   2   8     2434.56     2287.95     61.42 o
   1   2   8        3.40       21.13      5.24 o
   2   2   8     3103.56     3086.73     48.05 o
   3   2   8       53.86       63.38     10.07 o
   4   2   8     1682.20     1692.70     46.68 o
   5   2   8       54.76       53.11      8.09 o
   6   2   8     1652.27     1631.86     41.80 o
   7   2   8        0.62       -1.85      5.31 o
   0   3   8      156.61      145.62     16.89 o
   1   3   8     5305.56     5325.24     67.31 o
   2   3   8     1240.68     1300.89     32.26 o
   3   3   8     8023.30     7992.40    140.82 o
   4   3   8     2721.11     2645.19     46.36 o
   5   3   8     2848.76     2824.32     51.86 o
   6   3   8      405.79      407.66     26.71 o
   7   3   8      875.89      862.79     44.08 o
   0   4   8     6338.58     6520.63    110.10 o
   1   4   8       52.31       74.40      9.78 o
   2   4   8     1295.08     1253.22     33.03 o
   3   4   8       83.48       79.23     15.75 o
   4   4   8      249.02      247.57     27.42 o
   5   4   8        0.81       15.04      8.06 o
   6   4   8     2112.11     2128.01     60.10 o
   7   4   8       91.10       77.80     14.13 o
   0   5   8       66.24       62.96     12.53 o
   1   5   8     1012.51      896.11     29.83 o
   2   5   8       57.42       78.41     20.29 o
   3   5   8     4743.15     4827.70    114.33 o
   4   5   8      166.10      180.82     24.09 o
   5   5   8     1455.64     1360.51     66.26 o
   6   5   8      131.96      153.03     24.43 o
   7   5   8      432.28      401.10     39.93 o
   0   6   8     6323.22     6475.04    118.08 o
   1   6   8     1915.56     1812.56     44.20 o
   2   6   8     3968.63     3909.22     63.85 o
   3   6   8      137.80      136.06     21.27 o
   4   6   8     2810.33     2800.48     92.78 o
   5   6   8      533.97      546.95     43.48 o
   6   6   8     1509.77     1540.99     75.27 o
   0   7   8      778.43      790.94     43.42 o
   1   7   8     1943.05     1925.09     53.01 o
   2   7   8        3.38        7.60      4.57 o
   3   7   8      518.00      499.73     39.92 o
   4   7   8       84.34      115.33     22.11 o
   5   7   8      770.14      679.00     49.80 o
   6   7   8       19.59       29.08     12.57 o
   0   8   8      479.33      530.94     37.31 o
   1   8   8       17.52       39.72      8.01 o
   2   8   8     1882.79     1894.79     49.32 o
   3   8   8       97.26      113.08     19.75 o
   4   8   8     3783.43     3871.35    116.30 o
   5   8   8       64.53       55.32     15.72 o
   6   8   8      164.80      173.19     28.13 o
   0   9   8       65.11       72.97     15.63 o
   1   9   8     4567.18     4492.36     92.83 o
   2   9   8     1356.67     1383.32     44.31 o
   3   9   8      825.20      857.35     54.96 o
   4   9   8      422.15      454.94     42.22 o
   5   9   8     1590.97     1645.68     81.63 o
   0  10   8      587.46      584.56     42.80 o
   1  10   8       60.03       69.66     11.17 o
   2  10   8      512.60      501.45     66.92 o
   3  10   8      532.94      548.15     46.54 o
   4  10   8     1202.40     1147.87     68.30 o
   0  11   8      322.42      301.59     32.77 o
   1  11   8     1034.40     1012.34     41.86 o
   2  11   8      173.30      184.54     18.28 o
   3  11   8     1396.42     1496.52     78.05 o
   4  11   8       37.50       29.08     15.79 o
   0  12   8     4026.26     4047.22    123.28 o
   1  12   8      565.21      565.49     43.22 o
   2  12   8     1014.21     1044.86     65.85 o
   1   1   9      210.26      195.08      9.75 o
   2   1   9        0.00        6.17      3.02 o
   3   1   9       85.35       65.67     26.23 o
   4   1   9      354.37      327.28     22.01 o
   5   1   9       76.49       99.64     24.77 o
   6   1   9       91.83      101.56     11.30 o
   7   1   9      162.01      134.64     15.22 o
   1   2   9       53.00       61.51      8.19 o
   2   2   9      900.23      910.68     24.11 o
   3   2   9       58.73       50.25     13.46 o
   4   2   9     1356.72     1449.08     45.42 o
   5   2   9      789.78      768.09     39.87 o
   6   2   9      322.22      308.34     19.29 o
   7   2   9      164.55      157.71     15.62 o
   1   3   9       29.00       24.97      5.66 o
   2   3   9      243.16      211.33     31.83 o
   3   3   9        5.31        1.28      7.10 o
   4   3   9     1209.68     1137.28     52.57 o
   5   3   9       21.14       26.91      9.15 o
   6   3   9      305.87      284.50     23.08 o
   7   3   9       17.93        8.43     17.08 o
   1   4   9     1117.88     1114.03     75.00 o
   2   4   9       13.16       12.90      5.18 o
   3   4   9      269.42      299.45     29.92 o
   4   4   9       16.97       16.30     10.25 o
   5   4   9        2.26       -1.38     14.33 o
   6   4   9      369.85      416.79     28.40 o
   7   4   9        0.56        0.73      9.90 o
   1   5   9       75.48       77.29      9.94 o
   2   5   9      445.70      442.47     21.70 o
   3   5   9      143.21      150.16     21.76 o
   4   5   9      101.62       75.64     16.79 o
   5   5   9      151.18      164.43     25.10 o
   6   5   9      112.56      110.69     15.68 o
   1   6   9      674.30      649.20     27.66 o
   2   6   9      252.87      263.97     17.79 o
   3   6   9      263.15      248.39     28.39 o
   4   6   9      215.70      211.75     27.84 o
   5   6   9      239.93      272.38     32.81 o
   6   6   9       69.09       73.42     13.76 o
   1   7   9       68.47       85.77     30.54 o
   2   7   9       59.41       75.37     10.53 o
   3   7   9      204.13      186.70     25.78 o
   4   7   9      104.75      110.57     20.89 o
   5   7   9       71.18       70.86     18.53 o
   6   7   9        4.54       -0.53     10.31 o
   1   8   9       37.32       42.66      8.95 o
   2   8   9        9.90        1.95      4.86 o
   3   8   9        0.26       -2.12      9.11 o
   4   8   9       32.00       25.82     12.78 o
   5   8   9        4.49       36.90     15.36 o
   1   9   9       20.16       13.44      5.80 o
   2   9   9       87.65       92.03     12.35 o
   3   9   9       85.47       76.99     17.18 o
   4   9   9        1.20       14.92     11.85 o
   5   9   9        8.02        5.92     11.11 o
   1  10   9      380.76      392.72     76.75 o
   2  10   9       35.08       28.00      7.15 o
   3  10   9      183.40      135.72     24.95 o
   4  10   9       18.52       14.08     11.23 o
   1  11   9      308.13      342.21     25.15 o
   2  11   9       19.23       18.84     10.73 o
   3  11   9      150.42      143.86     26.21 o
   1  12   9      261.34      249.74     28.05 o
   0   0  10      409.04      432.92     30.40 o
   1   0  10     1601.63     1591.68     43.38 o
   2   0  10      140.61      167.06     13.32 o
   3   0  10      203.62      173.23     22.31 o
   4   0  10      157.24      173.55     24.74 o
   5   0  10     4896.23     4968.42    129.81 o
   6   0  10      216.03      207.61     28.97 o
   7   0  10       90.19       63.40     18.96 o
   0   1  10    10170.62    10249.35    103.07 o
   1   1  10     1793.98     1802.76     30.31 o
   2   1  10     1338.99     1330.76     25.51 o
   3   1  10        1.16        4.78      5.31 o
   4   1  10     6095.06     6024.27    227.68 o
   5   1  10      335.58      311.31     23.66 o
   6   1  10      541.38      504.58     25.32 o
   7   1  10      184.83      178.00     14.43 o
   0   2  10      649.23      721.29     38.71 o
   1   2  10     5710.50     5798.51     87.47 o
   2   2  10      265.95      309.39     14.65 o
   3   2  10     1264.57     1269.91     42.30 o
   4   2  10      694.33      675.06     32.61 o
   5   2  10     4351.94     4314.28     85.67 o
   6   2  10       63.24       49.29     11.46 o
   7   2  10      550.85      520.03     32.22 o
   0   3  10     2944.16     3031.89     80.99 o
   1   3  10      151.83      186.64     14.80 o
   2   3  10       79.82       95.38     10.51 o
   3   3  10      591.31      553.61     28.65 o
   4   3  10      535.01      505.23     28.41 o
   5   3  10      206.56      210.77     20.03 o
   6   3  10     1441.92     1442.52     52.71 o
   0   4  10      621.45      606.54     37.14 o
   1   4  10     3412.34     3450.53     61.99 o
   2   4  10      740.85      750.61     28.48 o
   3   4  10     5187.12     5016.26    123.60 o
   4   4  10      279.71      225.55     20.05 o
   5   4  10      729.20      725.69     36.61 o
   6   4  10       67.35       88.10     15.08 o
   0   5  10     1859.48     1796.81     65.59 o
   1   5  10      116.61      142.04     13.55 o
   2   5  10     4335.93     4417.40     70.94 o
   3   5  10      557.42      634.94     45.56 o
   4   5  10      988.73     1032.55     60.04 o
   5   5  10      187.94      179.22     19.53 o
   6   5  10     2897.20     3028.37     78.61 o
   0   6  10      117.11      105.03     17.59 o
   1   6  10      154.34      188.22     15.78 o
   2   6  10       74.66       95.85     25.98 o
   3   6  10     2834.18     2882.63     97.48 o
   4   6  10       69.47       99.66     21.04 o
   5   6  10       13.06       -0.65     11.45 o
   6   6  10      247.00      257.58     56.59 o
   0   7  10       46.76       31.95     10.52 o
   1   7  10     1045.06     1055.25     38.10 o
   2   7  10     7217.68     7409.16    154.59 o
   3   7  10      105.50      108.96     20.90 o
   4   7  10     1186.29     1102.75     64.61 o
   5   7  10       24.43       35.74     15.55 o
   0   8  10       33.30       30.03     12.30 o
   1   8  10     1715.75     1771.45     51.08 o
   2   8  10      431.14      450.71     40.13 o
   3   8  10     2266.07     2327.64     93.01 o
   4   8  10      183.09      155.46     25.79 o
   5   8  10      583.22      526.38     48.30 o
   0   9  10       51.10       59.28     15.17 o
   1   9  10       13.58       12.41     11.42 o
   2   9  10     2113.18     2053.09     87.16 o
   3   9  10      120.22       99.56     20.82 o
   4   9  10      223.86      223.78     32.02 o
   0  10  10        7.24       25.37     10.97 o
   1  10  10     1927.76     1934.35     57.77 o
   2  10  10      597.00      629.56     50.41 o
   3  10  10     1157.15     1150.18     70.16 o
   0  11  10     1766.09     1713.67     80.49 o
   1  11  10       11.29        1.50      6.46 o
   2  11  10      917.82      947.81     63.28 o
   1   1  11       49.72       41.86      5.53 o
   2   1  11      371.60      355.27     14.19 o
   3   1  11      400.72      356.43     23.55 o
   4   1  11      422.45      371.83     25.73 o
   5   1  11      163.68      187.57     23.20 o
   6   1  11        5.70        2.53      8.25 o
   1   2  11      733.72      789.83     21.45 o
   2   2  11     1474.39     1393.57     33.95 o
   3   2  11        8.77       17.13     14.97 o
   4   2  11      258.29      234.41     21.43 o
   5   2  11       10.46       13.25      7.74 o
   6   2  11       10.58       19.48     11.03 o
   1   3  11       34.10       45.14      8.28 o
   2   3  11      294.61      293.76     54.23 o
   3   3  11      751.23      735.44     36.66 o
   4   3  11      599.80      624.39     33.30 o
   5   3  11      173.07      198.72     28.09 o
   6   3  11      109.26      104.10     15.82 o
   1   4  11      195.06      181.05     15.49 o
   2   4  11      283.37      262.99     28.99 o
   3   4  11      412.67      388.59     36.58 o
   4   4  11      439.16      389.00     26.88 o
   5   4  11      190.78      174.81     19.49 o
   6   4  11      111.04      123.82     17.66 o
   1   5  11     1001.62      920.32     34.61 o
   2   5  11       20.78       16.61     10.14 o
   3   5  11        5.97       40.18     15.24 o
   4   5  11        2.13        0.91      9.47 o
   5   5  11       51.15       69.55     12.96 o
   6   5  11      436.78      463.31     32.67 o
   1   6  11      171.88      161.09     15.33 o
   2   6  11      492.67      462.09     39.97 o
   3   6  11      276.56      220.84     28.45 o
   4   6  11       20.48        6.68      9.84 o
   5   6  11        0.10       25.70     14.04 o
   1   7  11      155.61      145.78     20.00 o
   2   7  11       14.97       16.66     11.15 o
   3   7  11       94.44       35.66     13.80 o
   4   7  11        3.80       11.62     11.18 o
   5   7  11      148.55      197.34     31.26 o
   1   8  11      134.77      142.15     31.52 o
   2   8  11      107.75      107.18     20.50 o
   3   8  11       36.59       47.13     14.71 o
   4   8  11      167.13      154.65     27.03 o
   1   9  11      526.19      544.78     30.72 o
   2   9  11        4.60       34.06     14.49 o
   3   9  11        4.41       14.67     10.60 o
   1  10  11      355.48      410.97     27.67 o
   2  10  11      185.93      187.16     28.87 o
   1  11  11      491.00      465.99     30.69 o
   0   0  12       72.93      109.88     17.92 o
   1   0  12      162.00      153.99     39.51 o
   2   0  12     1455.72     1469.79     66.40 o
   3   0  12       30.90       39.13     13.24 o
   4   0  12     3668.23     3676.66    116.01 o
   5   0  12        3.52       -3.12      8.90 o
   6   0  12      884.43      827.41     59.96 o
   0   1  12      574.65      602.52     28.23 o
   1   1  12     3757.02     3749.40     48.75 o
   2   1  12      753.73      721.28     33.75 o
   3   1  12      792.07      754.50     39.87 o
   4   1  12      161.76      168.10     18.42 o
   5   1  12     1196.33     1224.09     49.55 o
   6   1  12      462.24      380.17     29.19 o
   0   2  12     2839.37     2878.08     61.59 o
   1   2  12      419.66      407.87     16.42 o
   2   2  12     1527.35     1502.40     48.47 o
   3   2  12      830.73      779.30     36.34 o
   4   2  12     1191.48     1190.35     53.96 o
   5   2  12      244.64      207.96     21.29 o
   6   2  12     1174.14     1122.08     49.70 o
   0   3  12       99.35      124.57     16.46 o
   1   3  12     1120.94     1205.82     28.30 o
   2   3  12      159.42      145.65     30.78 o
   3   3  12     1230.85     1200.87     46.01 o
   4   3  12       48.55       47.48     22.21 o
   5   3  12     1582.86     1494.00     55.34 o
   6   3  12        2.31       13.30      8.88 o
   0   4  12     6607.60     6452.11    132.42 o
   1   4  12      224.08      196.53     17.08 o
   2   4  12     1690.31     1652.10     73.99 o
   3   4  12     1029.78     1053.50     43.79 o
   4   4  12      213.69      177.83     18.72 o
   5   4  12      168.23      168.76     19.48 o
   0   5  12      463.84      518.88     39.16 o
   1   5  12      582.15      598.87     29.63 o
   2   5  12      516.94      516.45     42.81 o
   3   5  12     2599.34     2796.90    101.38 o
   4   5  12      297.50      282.71     24.41 o
   5   5  12     1069.62     1101.91     49.12 o
   0   6  12      702.13      676.95     45.71 o
   1   6  12      100.68       96.77     17.74 o
   2   6  12     1356.65     1397.07     70.00 o
   3   6  12       12.85       23.27     13.83 o
   4   6  12     1151.66     1146.15     69.17 o
   5   6  12        2.45       25.27     11.65 o
   0   7  12      869.77      828.03     51.70 o
   1   7  12     1827.75     1762.40     52.69 o
   2   7  12      151.67      170.31     26.52 o
   3   7  12     1756.52     1686.05     82.59 o
   4   7  12      253.56      238.27     33.49 o
   0   8  12       22.31       38.93     14.50 o
   1   8  12      498.77      440.23     27.60 o
   2   8  12     1171.21     1074.81     65.27 o
   3   8  12      119.45      126.92     24.64 o
   0   9  12       84.04       81.36     19.18 o
   1   9  12     1704.85     1864.09     57.87 o
   2   9  12       22.82       19.50     11.54 o
   3   9  12      243.26      234.68     32.86 o
   0  10  12     1128.62     1084.42     64.81 o
   1  10  12      182.90      177.89     28.84 o
   1   1  13       37.55       28.18      5.43 o
   2   1  13        4.80        5.79      9.82 o
   3   1  13       18.33       16.64      8.03 o
   4   1  13        0.86        6.86      7.61 o
   5   1  13      384.35      374.14     28.67 o
   1   2  13       24.30       17.68      5.23 o
   2   2  13      679.02      579.52     31.66 o
   3   2  13      107.58       91.78     15.26 o
   4   2  13      129.61       87.32     15.82 o
   5   2  13       15.13       12.78     13.18 o
   1   3  13      306.76      303.68     17.58 o
   2   3  13       28.17       24.74      8.78 o
   3   3  13       17.60       26.87      8.07 o
   4   3  13       10.00       18.60      9.95 o
   5   3  13       90.46       60.65     31.11 o
   1   4  13      153.92      144.01     15.13 o
   2   4  13      143.03      114.68     15.57 o
   3   4  13       68.61       64.39     19.87 o
   4   4  13        0.97        8.54     10.85 o
   5   4  13       11.24        9.34     34.01 o
   1   5  13       76.93       83.12     22.63 o
   2   5  13       43.50       26.78     14.15 o
   3   5  13      222.40      216.42     21.79 o
   4   5  13       80.64       89.62     24.17 o
   1   6  13      121.03      113.13     21.13 o
   2   6  13      215.50      190.08     27.85 o
   3   6  13        5.12       -0.55      9.03 o
   4   6  13       27.46       12.60     18.28 o
   1   7  13      210.98      160.10     17.08 o
   2   7  13        1.87      -13.99     13.99 o
   3   7  13        0.91      -13.23     13.23 o
   1   8  13        2.24       12.89      9.17 o
   2   8  13      238.78      239.81     32.41 o
   3   8  13        1.28       11.87     13.90 o
   1   9  13      147.61      148.65     26.76 o
   0   0  14     2787.44     2761.10     92.80 o
   1   0  14      786.46      754.20     34.29 o
   2   0  14      731.77      683.48     50.18 o
   3   0  14     5909.40     6138.78    155.20 o
   4   0  14      867.81      888.96     61.82 o
   5   0  14      906.65      972.85     67.65 o
   0   1  14      126.53      186.91     17.72 o
   1   1  14       33.48       26.07      5.51 o
   2   1  14     2358.57     2380.77     99.07 o
   3   1  14       63.24       70.31     12.35 o
   4   1  14      223.14      210.22     45.34 o
   5   1  14      137.22      152.50     19.13 o
   0   2  14      114.66      104.00     17.54 o
   1   2  14      746.22      786.68     24.83 o
   2   2  14       40.42       39.94     10.37 o
   3   2  14     1135.71     1157.58    117.64 o
   4   2  14      243.90      216.72     53.15 o
   0   3  14     2131.36     2211.99     59.80 o
   1   3  14     1068.16     1075.94     36.60 o
   2   3  14     2223.05     2239.46     64.69 o
   3   3  14     1255.69     1220.13     61.26 o
   4   3  14     1398.71     1495.96     57.59 o
   0   4  14       32.64       36.72     11.14 o
   1   4  14     1780.06     1893.92     46.58 o
   2   4  14       74.29       89.29     14.40 o
   3   4  14       89.07       76.97     14.06 o
   4   4  14      115.37       94.15     15.10 o
   0   5  14      912.61      898.22     55.07 o
   1   5  14      189.50      146.47     25.21 o
   2   5  14      259.96      307.90     48.26 o
   3   5  14       84.49       68.93     13.80 o
   4   5  14     1436.38     1470.99     77.73 o
   0   6  14      705.18      659.30     48.42 o
   1   6  14     1889.61     1930.81     85.75 o
   2   6  14     1151.51     1224.95     71.02 o
   3   6  14     1229.59     1248.93     52.76 o
   0   7  14     1567.30     1601.64     76.79 o
   1   7  14       26.01       18.48     10.86 o
   2   7  14      117.20      126.83     24.21 o
   0   8  14      115.12      130.10     24.11 o
   1   8  14      400.37      374.75     40.41 o
   1   1  15       11.54       -5.37      6.75 o
   2   1  15       15.93       19.64      7.98 o
   3   1  15       29.84       18.39      9.95 o
   4   1  15        3.20        5.59     14.45 o
   1   2  15       55.24       62.24     11.51 o
   2   2  15       73.20       86.46     22.25 o
   3   2  15      247.52      197.70     39.93 o
   1   3  15       10.99        6.17      7.21 o
   2   3  15      200.28      195.22     21.10 o
   3   3  15       20.90       -4.73      7.71 o
   1   4  15      188.01      201.00     26.08 o
   2   4  15      120.50      121.59     39.87 o
   3   4  15       41.21       18.44     24.42 o
   1   5  15      177.29      207.71     20.78 o
   2   5  15       29.18       19.79     17.15 o
   1   6  15      236.49      222.72     30.34 o
   2   6  15        0.57        6.71      7.70 o
   0   0  16      239.33      279.95     32.98 o
   1   0  16      537.40      506.72     45.63 o
   2   0  16      939.13     1027.26     66.91 o
   3   0  16      594.96      658.74     55.91 o
   0   1  16       15.38       -0.55     14.51 o
   1   1  16      451.89      436.08     29.84 o
   2   1  16      374.01      422.09     31.24 o
   0   2  16      888.67      920.00     41.30 o
   1   2  16      179.76      226.64     44.68 o
   2   2  16     1045.63     1111.29     49.36 o
   0   3  16      478.31      463.05     30.04 o
   1   3  16     1102.17     1247.32     50.53 o
   2   3  16      509.64      536.47     34.70 o
   0   4  16      941.36     1077.95     74.56 o
   1   4  16      126.62      133.80     17.70 o
 
